# Supplementary material for: SFMBT2-Mediated Infiltration of Preadipocytes and TAMs in Prostate Cancer
Source: Cancers (Basel). 2020 Sep 22;12(9):2718. doi: 10.3390/cancers12092718 (PMC7565541; doi:10.3390/cancers12092718)
Supplement: Supplementary file 1 [file cancers-12-02718-s001.zip]

Archive with 2 entries (2 files):
- Supplementary (1).docx
- supplement 0818.pdf
